# Supplementary material for: Non-Tuberculous Mycobacteria at the Human–Animal–Environment Interface: Antimicrobial Resistance, Environmental Persistence and Cross-Species Exposure Risks
Source: Antibiotics (Basel). 2026 May 5;15(5):467. doi: 10.3390/antibiotics15050467 (PMC13203507; doi:10.3390/antibiotics15050467)
Supplement: Supplementary file 1 [file antibiotics-15-00467-s001.zip]

Archive with 1 entries (1 files):
- antibiotics-4286828-supplementary.pdf
